# Supplementary material for: Synthesis of Novel Planar-Chiral Charge-Compensated nido-Carborane-Based Amino Acid
Source: Molecules. 2024 Sep 21;29(18):4487. doi: 10.3390/molecules29184487 (PMC11434195; doi:10.3390/molecules29184487)
Supplement: Supplementary file 1 [file molecules-29-04487-s001.zip]

Archive with 1 entries (1 files):
- molecules-3206882-supplementary.pdf
